# Supplementary material for: Neonicotinoid Insecticides Alter the Transcriptome of Soybean and Decrease Plant Resistance
Source: Int J Mol Sci. 2019 Feb 12;20(3):783. doi: 10.3390/ijms20030783 (PMC6387383; doi:10.3390/ijms20030783)
Supplement: Supplementary file 1 [file ijms-20-00783-s001.zip]

Archive with 6 entries (5 files):
- Supplementary files/
- Supplementary files/Supplementary File 4.xlsx
- Supplementary files/Supplementary File 5.xlsx
- Supplementary files/Supplementary File 1.docx
- Supplementary files/Supplementary File 2.xlsx
- Supplementary files/Supplementary File 3.xlsx
