# Supplementary material for: Neonicotinoid Insecticides Alter the Transcriptome of Soybean and Decrease Plant Resistance
Source: Int J Mol Sci. 2019 Feb 12;20(3):783. doi: 10.3390/ijms20030783 (PMC6387383; doi:10.3390/ijms20030783)
Supplement: Supplementary file 1 [file ijms-20-00783-s001.zip › Supplementary files/Supplementary File 4.xlsx]

## Sheet: Thiam.
Feature ID	Description	Fold changea	FDR p-value
Glyma.01G010500	NBS-LRR type disease resistance protein	-2.48461	8.693e-07
Glyma.01G128100	WRKY5	-6.3053	2.536e-20
Glyma.01G222700	respiratory burst oxidase homolog protein A-like	-2.49881	0.0005631
Glyma.02G232600	WRKY39	-2.21199	7.202e-05
Glyma.02G245700	probable calcium-binding protein CML18	-5.18985	1.4e-17
Glyma.03G042700	probable WRKY transcription factor 33	-8.12144	8.531e-23
Glyma.03G138000	calcium-dependent protein kinase 32-like	-2.01112	0.0001563
Glyma.06G187200	protein EDS1L-like	-2.10256	0.004365
Glyma.07G238700	polcalcin Bra n 2-like	-2.90175	0.004934
Glyma.08G053500	calcium-binding allergen Ole e 8	-2.0848	0.003617
Glyma.09G236800	probable calcium-binding protein CML45	-3.34702	8.165e-05
Glyma.09G280200	probable WRKY transcription factor 33	-4.93182	7.552e-05
Glyma.10G002200	uncharacterized LOC100526987	-7.97815	4.387e-10
Glyma.10G178400	SCAM-4	-6.11202	3.251e-05
Glyma.11G163300	WRKY19	-2.05171	0.001629
Glyma.14G200200	WRKY33	-2.40313	5.385e-07
Glyma.14G215800	probable calcium-binding protein CML18	-3.42823	8.165e-05
Glyma.15G062500	pathogenesis-related protein 1-like	-2.14462	0.026135
Glyma.17G128900	putative calcium-binding protein CML19	-18.2815	1.84e-05
Glyma.17G175400	calmodulin-like protein 1	-2.33755	0.0003334
Glyma.18G260700	probable calcium-binding protein CML45	-2.73121	0.020142
aPositive values indicate up-regulation of gene in plant, and negative value indicate down-regulation of gene in plant compared to control.

## Sheet: Imid.
Feature ID	Description	Fold changea	FDR p-value
Glyma.01G010500	NBS-LRR type disease resistance protein	-2.40778	4.231e-06
Glyma.01G128100	WRKY5	-8.7158	7.908e-22
Glyma.02G232600	WRKY39	-3.04336	1.398e-09
Glyma.02G245700	probable calcium-binding protein CML18	-14.4817	1.29e-41
Glyma.03G042700	probable WRKY transcription factor 33	-9.42461	2.198e-28
Glyma.03G138000	calcium-dependent protein kinase 32-like	-2.24661	2.158e-05
Glyma.05G079700	calmodulin	-2.84239	2.023e-07
Glyma.08G053500	calcium-binding allergen Ole e 8	-3.02435	3.216e-08
Glyma.09G270900	calcium-binding protein CAST	-5.94603	0.003253
Glyma.09G280200	probable WRKY transcription factor 33	-4.15804	0.0004141
Glyma.10G002200	uncharacterized LOC100526987	-6.96525	5.946e-08
Glyma.11G163300	WRKY19	-2.53562	0.0001112
Glyma.14G156300	uncharacterized LOC100500561	-2.79699	9.211e-07
Glyma.14G200200	WRKY33	-3.59095	2.422e-11
Glyma.14G215800	probable calcium-binding protein CML18	-4.98871	3.299e-07
Glyma.15G062500	pathogenesis-related protein 1-like	-2.21913	0.0108644
Glyma.17G128900	putative calcium-binding protein CML19	-198.206	1.074e-09
Glyma.18G056600	WRKY62	-5.27292	0.009668
aPositive values indicate up-regulation of gene in plant, and negative value indicate down-regulation of gene in plant compared to control.

## Sheet: Spider mite
Feature ID	Description	Fold changea	FDR p-value
Glyma.01G010500	NBS-LRR type disease resistance protein	-2.14888	0.0001926
Glyma.09G236800	probable calcium-binding protein CML45	-2.95107	8.488e-05
Glyma.11G163300	WRKY19	-2.38636	5.313e-05
Glyma.15G062500	pathogenesis-related protein 1-like	-2.45409	0.0004677
Glyma.01G010700	disease resistance protein RPM1-like	4.68587	0.001573
Glyma.03G236300	respiratory burst oxidase homolog protein B-like	4.02684	0.0001386
Glyma.08G083300	LRR receptor-like serine/threonine-protein kinase FLS2	6.90494	2.258e-20
Glyma.08G241600	cyclic nucleotide-gated ion channel 2-like	2.11703	4.311e-05
Glyma.09G131500	heat shock protein 83	5.23306	2.09e-13
aPositive values indicate up-regulation of gene in plant, and negative value indicate down-regulation of gene in plant compared to control.

## Sheet: Thiam.+spider mite
Feature ID	Description	Fold changea	FDR p-value
Glyma.01G010500	NBS-LRR type disease resistance protein	-2.71734	5.377e-06
Glyma.01G222700	respiratory burst oxidase homolog protein A-like	-2.12745	0.008018
Glyma.02G245700	probable calcium-binding protein CML18	-2.32426	2.679e-05
Glyma.03G042700	probable WRKY transcription factor 33	-2.68587	3.784e-08
Glyma.03G130800	probable calcium-binding protein CML36	-2.18464	0.0001189
Glyma.09G236800	probable calcium-binding protein CML45	-5.37264	6.056e-11
Glyma.09G280200	probable WRKY transcription factor 33	-2.4803	0.0408303
Glyma.11G163300	WRKY19	-2.9189	1.82e-07
Glyma.15G062400	pathogenesis-related protein 1-like	-3.44156	0.001002
Glyma.15G062500	pathogenesis-related protein 1-like	-2.02164	0.0189048
Glyma.03G236300	respiratory burst oxidase homolog protein B-like	3.08129	0.0233231
Glyma.04G175300	calcium-dependent protein kinase 10-like	2.03003	0.00252
Glyma.08G083300	LRR receptor-like serine/threonine-protein kinase FLS2	7.05462	3.69e-16
Glyma.08G241600	cyclic nucleotide-gated ion channel 2-like	2.07372	0.001049
Glyma.09G131500	heat shock protein 83	5.93024	4.815e-20
aPositive values indicate up-regulation of gene in plant, and negative value indicate down-regulation of gene in plant compared to control.

## Sheet: Imid.+spider mite
Feature ID	Description	Fold changea	FDR p-value
Glyma.02G133000	uncharacterized LOC100499763	4.23434	0.003286
Glyma.03G204100	calcium-dependent protein kinase 26-like	27.2325	0.0003309
Glyma.03G236300	respiratory burst oxidase homolog protein B-like	8.47112	0.0003696
Glyma.04G175300	calcium-dependent protein kinase 10-like	2.40426	0.0287987
Glyma.08G018900	respiratory burst oxidase homolog protein A-like	2.57137	0.0191462
Glyma.08G083300	LRR receptor-like serine/threonine-protein kinase FLS2	9.1861	1.241e-09
Glyma.09G131500	heat shock protein 83	3.91986	2.134e-06
Glyma.10G106400	probable calcium-binding protein CML49	2.63467	0.0100043
Glyma.10G178400	Calmodulin	4.48533	0.0137764
Glyma.19G233900	respiratory burst oxidase homolog protein B-like	4.6042	0.0146812
Glyma.03G042700	probable WRKY transcription factor 33	-2.50726	0.0154886
Glyma.09G236800	probable calcium-binding protein CML45	-3.47913	0.0004085
Glyma.15G062400	pathogenesis-related protein 1-like	-4.15066	0.0003886
Glyma.15G062500	pathogenesis-related protein 1-like	-3.4624	7.871e-05
aPositive values indicate up-regulation of gene in plant, and negative value indicate down-regulation of gene in plant compared to control.
