# Supplementary material for: Neonicotinoid Insecticides Alter the Transcriptome of Soybean and Decrease Plant Resistance
Source: Int J Mol Sci. 2019 Feb 12;20(3):783. doi: 10.3390/ijms20030783 (PMC6387383; doi:10.3390/ijms20030783)
Supplement: Supplementary file 1 [file ijms-20-00783-s001.zip › Supplementary files/Supplementary File 5.xlsx]

## Sheet: Thiam.
Feature ID	Description	Fold changea	FDR p-value
Glyma.15G031400	beta-glucosidase 12-like	2.76318	0.002546
Glyma.14G205200	c4h1	-2.28657	0.004766
Glyma.06G137300	caffeic acid 3-O-methyltransferase	-2.87744	4.606e-06
Glyma.04G227700	caffeic acid 3-O-methyltransferase-like	-2.16645	0.001717
Glyma.07G214700	caffeoyl-CoA O-methyltransferase	-2.11165	0.003788
Glyma.02G103500	caffeoyl-CoA O-methyltransferase-like	-2.00012	0.006922
Glyma.13G369800	cinnamoyl-CoA reductase 2	-2.63199	0.0003188
Glyma.11G129900	cyanogenic beta-glucosidase-like	-6.98885	0.0297896
Glyma.03G122000	cytochrome P450 98A2	-2.23198	0.004636
Glyma.19G182300	pal1	-2.91514	0.000428
Glyma.16G164400	peroxidase 12-like	-6.39919	0.002996
Glyma.17G036200	peroxidase 40-like	-77.5679	0.0001846
Glyma.03G181600	phenylalanine ammonia-lyase 1-like	-2.32821	0.0370029
Glyma.08G080900	reticuline oxidase-like protein	-4.66857	0.0412365
Glyma.07G021600	shikimate O-hydroxycinnamoyltransferase	-3.01304	0.0008221
aPositivevalues indicate up-regulation of gene in plant, and negative value indicate down-regulation of gene in plant compared to control.

## Sheet: Imid.
Feature ID	Description	Fold changea	FDR p-value
Glyma.06G137300	caffeic acid 3-O-methyltransferase	-2.30624	7.715e-05
Glyma.15G052700	cationic peroxidase 2	-2.96121	0.0355376
Glyma.11G129500	cyanogenic beta-glucosidase-like	-21.5333	0.0006951
Glyma.11G129900	cyanogenic beta-glucosidase-like	-10.9708	0.0116916
Glyma.19G182300	pal1	-2.77591	6.98e-07
Glyma.16G164400	peroxidase 12-like	-5.11402	0.0114104
Glyma.03G181600	phenylalanine ammonia-lyase 1-like	-2.56968	0.0410798
aPositivevalues indicate up-regulation of gene in plant, and negative value indicate down-regulation of gene in plant compared to control.

## Sheet: Spider mites
Feature ID	Description	Fold changea	FDR p-value
Glyma.01G021000	probable mannitol dehydrogenase	177.55	2.034e-08
Glyma.15G052700	Peroxidase	3.14	0.002158
aPositivevalues indicate up-regulation of gene in plant, and negative value indicate down-regulation of gene in plant compared to control.

## Sheet: Thiam. + spider mite
Feature ID	Description	Fold changea	FDR p-value
Glyma.17G171100	Uncharacterized protein	2.14453	0.0228865
Glyma.01G021000	probable mannitol dehydrogenase	91.3398	3.885e-06
Glyma.01G004200	probable caffeoyl-CoA O-methyltransferase At4g26220	-2.17999	0.004348
Glyma.03G122000	cytochrome P450 98A2	-2.22262	0.001018
Glyma.07G021600	shikimate O-hydroxycinnamoyltransferase	-2.29343	0.008775
aPositivevalues indicate up-regulation of gene in plant, and negative value indicate down-regulation of gene in plant compared to control.

## Sheet: Imid. + spider mite
Feature ID	Description	Fold changea	FDR p-value
Glyma.01G021000	probable mannitol dehydrogenase	-329.424	2.661e-14
Glyma.15G052700	Peroxidase	-2.48531	0.0284774
aPositivevalues indicate up-regulation of gene in plant, and negative value indicate down-regulation of gene in plant compared to control.
