# Supplementary material for: Neonicotinoid Insecticides Alter the Transcriptome of Soybean and Decrease Plant Resistance
Source: Int J Mol Sci. 2019 Feb 12;20(3):783. doi: 10.3390/ijms20030783 (PMC6387383; doi:10.3390/ijms20030783)
Supplement: Supplementary file 1 [file ijms-20-00783-s001.zip › Supplementary files/Supplementary File 2.xlsx]

## Sheet: Thiam.
Feature ID	Description	Pathway	Fold changea	FDR p-value
Glyma.06G051800	abscisic acid receptor PYL2-like	Abscisic acid	2.53757	0.0352464
Glyma.18G035000	protein phosphatase 2C 37	Abscisic acid	-2.00682	0.005131
Glyma.09G222200	auxin-induced protein 15A-like	Auxin	6.04513	0.002667
Glyma.04G066300	auxin-responsive protein IAA29-like	Auxin	3.11177	0.002831
Glyma.07G147000	auxin transporter-like protein 2	Auxin	2.16997	0.0321759
Glyma.03G158700	auxin-induced protein AUX28	Auxin	-2.04366	0.001896
Glyma.10G056000	auxin-responsive protein SAUR32-like	Auxin	-3.78357	0.00764
Glyma.10G056300	auxin-induced protein X15-like	Auxin	-3.95096	0.0334465
Glyma.02G125600	probable indole-3-acetic acid-amido synthetase GH3.1	Auxin	-4.51544	0.0005672
Glyma.04G006900	auxin-responsive protein SAUR23	Auxin	-6.3482	0.0008131
Glyma.06G006800	uncharacterized LOC100306459	Auxin	-7.27397	0.0002233
Glyma.03G029600	auxin-responsive protein SAUR36	Auxin	-8.72534	0.0336803
Glyma.13G142800	auxin-induced protein X15-like	Auxin	-13.073	0.0184484
Glyma.06G215200	PHYB activation tagged suppressor 1	Brassinosteroids	11.9834	0.009043
Glyma.17G118100	PHYB activation tagged suppressor 1	Brassinosteroids	2.55511	0.0002003
Glyma.05G010200	PHYB activation tagged suppressor 1	Brassinosteroids	2.40335	0.003266
Glyma.17G065300	probable xyloglucan endotransglucosylase/hydrolase protein 23	Brassinosteroids	-17.485	2.246e-07
Glyma.17G093900	two-component response regulator ARR5-like	Cytokinine	-2.13024	0.0001427
Glyma.03G251700	protein EIN4-like	Ethylene	-2.26589	0.0363505
Glyma.19G222000	transcription factor PIF3-like	Gibberelins	2.16714	0.0361064
Glyma.16G010000	protein TIFY 10A-like	Jasmonic acid	-2.02171	0.007245
Glyma.13G112000	protein TIFY 10A-like	Jasmonic acid	-3.03929	6.181e-05
Glyma.11G038600	uncharacterized LOC100306332	Jasmonic acid	-3.22595	0.0001959
Glyma.15G179600	protein TIFY 10A	Jasmonic acid	-3.40096	2.369e-10
Glyma.01G204400	protein TIFY 10B	Jasmonic acid	-3.53381	3.211e-06
Glyma.17G047700	uncharacterized LOC100527510	Jasmonic acid	-3.93643	0.0182917
Glyma.15G062500	pathogenesis-related protein 1-like	Salicylic acid	-2.14462	0.026135
aPositive values indicate up-regulation of gene in plant, and negative value indicate down-regulation of gene in plant compared to control.

## Sheet: Imid.
Feature ID	Description	Pathway	Fold changea	FDR p-value
Glyma.18G035000	protein phosphatase 2C 37	Abscisic acid	-2.3616	0.0001581
Glyma.09G222200	auxin-induced protein 15A-like	Auxin	5.36256	0.006971
Glyma.03G158700	auxin-induced protein AUX28	Auxin	-2.15968	0.0298755
Glyma.19G258800	uncharacterized LOC100500512	Auxin	-2.49097	4.402e-05
Glyma.02G125600	probable indole-3-acetic acid-amido synthetase GH3.1	Auxin	-4.73247	0.0002507
Glyma.04G006900	auxin-responsive protein SAUR23	Auxin	-6.27715	0.0001335
Glyma.06G278600	auxin-induced protein 15A-like	Auxin	-6.46509	0.009593
Glyma.10G056300	auxin-induced protein X15-like	Auxin	-6.65792	0.002618
Glyma.10G056000	auxin-responsive protein SAUR32-like	Auxin	-6.73762	5.771e-05
Glyma.06G006800	uncharacterized LOC100306459	Auxin	-9.14509	2.035e-05
Glyma.13G143100	auxin-responsive protein SAUR32-like	Auxin	-14.7235	0.0140087
Glyma.10G056400	auxin-induced protein X15-like	Auxin	-21.4665	0.0004357
Glyma.08G010400	auxin-responsive protein SAUR71-like	Auxin	-42.9902	0.0129505
Glyma.06G006700	auxin-responsive protein SAUR23-like	Auxin	-50.6812	0.0198843
Glyma.17G065300	probable xyloglucan endotransglucosylase/hydrolase protein 23	Brassinosteroids	-30.4355	6.18e-09
Glyma.17G093900	two-component response regulator ARR5-like	Cytokinine	-2.83864	4.201e-10
Glyma.16G010000	protein TIFY 10A-like	Jasmonic acid	-2.05776	0.0004319
Glyma.09G204500	transcription factor MYC2-like	Jasmonic acid	-2.8037	1.278e-07
Glyma.13G112000	protein TIFY 10A-like	Jasmonic acid	-3.5447	1.157e-05
Glyma.15G179600	protein TIFY 10A	Jasmonic acid	-3.70072	9.584e-14
Glyma.17G047700	uncharacterized LOC100527510	Jasmonic acid	-4.19467	0.000491
Glyma.01G204400	protein TIFY 10B	Jasmonic acid	-5.07014	1.016e-08
Glyma.11G038600	uncharacterized LOC100306332	Jasmonic acid	-5.46085	1.286e-11
Glyma.15G062500	pathogenesis-related protein 1-like	Salicylic acid	-2.21913	0.0108644
aPositive values indicate up-regulation of gene in plant, and negative value indicate down-regulation of gene in plant compared to control.

## Sheet: Spider mite
Feature ID	Description	Pathway	Fold changea	FDR p-value
Glyma.02G250200	protein phosphatase 2C	Abscisic acid	-2.14493	0.0120102
Glyma.12G125300	SAUR family protein	Auxin	14.1448	8.068e-07
Glyma.08G155500	SAUR family protein	Auxin	4.37027	0.001696
Glyma.12G141000	auxin responsive GH3 gene family	Auxin	3.08112	0.0131606
Glyma.11G038600	jasmonate ZIM domain-containing protein	Jasmonic acid	4.54714	1.14e-19
Glyma.13G112000	jasmonate ZIM domain-containing protein	Jasmonic acid	3.50958	1.178e-11
Glyma.17G047700	jasmonate ZIM domain-containing protein	Jasmonic acid	3.45324	3.021e-05
Glyma.01G204400	jasmonate ZIM domain-containing protein	Jasmonic acid	3.19465	3.773e-12
Glyma.16G020500	transcription factor MYC2	Jasmonic acid	2.68529	0.0147216
Glyma.16G010000	jasmonate ZIM domain-containing protein	Jasmonic acid	2.32245	1.491e-05
Glyma.01G096600	transcription factor MYC2	Jasmonic acid	2.12048	0.001202
Glyma.15G062500	pathogenesis-related protein 1	Salicylic acid	-2.45409	0.0004677
aPositive values indicate up-regulation of gene in plant, and negative value indicate down-regulation of gene in plant compared to control.

## Sheet: Thiam.+spider mite
Feature ID	Description	Pathway	Fold changea	FDR p-value
Glyma.05G227100	protein phosphatase 2C	Abscisic acid	2.27772	0.030775
Glyma.02G250200	protein phosphatase 2C	Abscisic acid	-2.21169	0.002188
Glyma.06G004500	auxin influx carrier (AUX1 LAX family)	Auxin	39.3105	0.0216631
Glyma.12G125300	SAUR family protein	Auxin	9.73953	0.004556
Glyma.06G282800	SAUR family protein	Auxin	5.72172	0.0115397
Glyma.05G221900	SAUR family protein	Auxin	3.9454	0.004271
Glyma.12G141000	auxin responsive GH3 gene family	Auxin	3.43602	0.005828
Glyma.11G038600	jasmonate ZIM domain-containing protein	Jasmonic acid	5.39944	3.731e-08
Glyma.16G020500	transcription factor MYC2	Jasmonic acid	4.39743	0.000302
Glyma.01G204400	jasmonate ZIM domain-containing protein	Jasmonic acid	4.33422	1.642e-05
Glyma.13G112000	jasmonate ZIM domain-containing protein	Jasmonic acid	4.00472	5.336e-06
Glyma.17G047700	jasmonate ZIM domain-containing protein	Jasmonic acid	3.95155	0.001027
Glyma.16G010000	jasmonate ZIM domain-containing protein	Jasmonic acid	3.01078	9.107e-05
Glyma.01G096600	transcription factor MYC2	Jasmonic acid	2.75122	0.0002819
Glyma.08G271900	transcription factor MYC2	Jasmonic acid	2.41837	0.0006741
Glyma.15G179600	jasmonate ZIM domain-containing protein	Jasmonic acid	2.29212	0.0069
Glyma.15G062500	pathogenesis-related protein 1	Salicylic acid	-2.02164	0.0189048
Glyma.15G062400	pathogenesis-related protein 1	Salicylic acid	-3.44156	0.001002
aPositive values indicate up-regulation of gene in plant, and negative value indicate down-regulation of gene in plant compared to control.

## Sheet: Imid. + spider mite
Feature ID	Description	Pathway	Fold changea	FDR p-value
Glyma.13G229300	abscisic acid receptor PYR/PYL family	Abscisic acid	10.2856	0.0332351
Glyma.14G056300	abscisic acid receptor PYR/PYL family	Abscisic acid	4.11728	0.0443781
Glyma.01G204200	serine/threonine-protein kinase SRK2	Abscisic acid	3.6978	0.008512
Glyma.17G165300	auxin responsive GH3 gene family	Auxin	20.7527	7.107e-05
Glyma.05G101300	auxin responsive GH3 gene family	Auxin	4.51031	0.0300481
Glyma.05G221900	SAUR family protein	Auxin	4.28758	0.008662
Glyma.12G108900	auxin responsive GH3 gene family	Auxin	2.81717	0.0007236
Glyma.07G051700	SAUR family protein	Auxin	-1.9997	0.0332821
Glyma.16G020500	transcription factor MYC2	Jasmonic acid	20.7395	2.969e-09
Glyma.11G038600	jasmonate ZIM domain-containing protein	Jasmonic acid	19.7444	3.547e-07
Glyma.17G047700	jasmonate ZIM domain-containing protein	Jasmonic acid	16.5604	3.214e-05
Glyma.01G204400	jasmonate ZIM domain-containing protein	Jasmonic acid	13.3976	2.054e-06
Glyma.13G112000	jasmonate ZIM domain-containing protein	Jasmonic acid	10.8873	3.34e-06
Glyma.07G041400	jasmonate ZIM domain-containing protein	Jasmonic acid	9.74561	1.513e-05
Glyma.16G010000	jasmonate ZIM domain-containing protein	Jasmonic acid	8.25763	8.176e-05
Glyma.15G179600	jasmonate ZIM domain-containing protein	Jasmonic acid	7.77711	0.0001814
Glyma.17G043700	jasmonate ZIM domain-containing protein	Jasmonic acid	4.35587	0.00133
Glyma.01G096600	transcription factor MYC2	Jasmonic acid	4.14313	0.003689
Glyma.08G271900	transcription factor MYC2	Jasmonic acid	3.25661	0.00891
Glyma.05G235500	jasmonate ZIM domain-containing protein	Jasmonic acid	2.84296	0.0137255
Glyma.15G062500	pathogenesis-related protein 1	Salicylic acid	-3.4624	7.871e-05
Glyma.15G062400	pathogenesis-related protein 1	Salicylic acid	-4.15066	0.0003886
aPositive values indicate up-regulation of gene in plant, and negative value indicate down-regulation of gene in plant compared to control.
