# Supplementary material for: Neonicotinoid Insecticides Alter the Transcriptome of Soybean and Decrease Plant Resistance
Source: Int J Mol Sci. 2019 Feb 12;20(3):783. doi: 10.3390/ijms20030783 (PMC6387383; doi:10.3390/ijms20030783)
Supplement: Supplementary file 1 [file ijms-20-00783-s001.zip › Supplementary files/Supplementary File 3.xlsx]

## Sheet: Thiam.
Feature ID	Descriptiona	Fold changeb	FDR p-value
Glyma.01G160100	Cell wall organization or biogenesis	-2.47592	0.00668
Glyma.02G007400	Cell wall organization or biogenesis	-7.11912	7.4e-11
Glyma.08G249800	Cell wall organization or biogenesis	-3.22745	0.004641
Glyma.09G038500	Cell wall organization or biogenesis	-2.90822	5.181e-05
Glyma.09G076000	Cell wall organization or biogenesis	-6.44928	0.0233739
Glyma.15G143600	Cell wall organization or biogenesis	-2.70319	1.195e-05
Glyma.16G170100	Cell wall organization or biogenesis	-2.03045	0.0359449
Glyma.16G199900	Cell wall organization or biogenesis	-15.7198	0.00496
Glyma.17G030700	Cell wall organization or biogenesis	-8.45604	1.118e-09
Glyma.18G271900	Cell wall organization or biogenesis	-5.58525	0.0001356
Glyma.18G272100	Cell wall organization or biogenesis	-3.47646	0.0008615
Glyma.01G014000	Cellulose metabolic process	-4.00044	0.000119
Glyma.04G063800	Cellulose metabolic process	-2.89037	0.0002099
Glyma.06G065000	Cellulose metabolic process	-2.38542	0.002495
Glyma.09G051100	Cellulose metabolic process	-2.80738	6.881e-05
Glyma.10G223500	Cellulose metabolic process	-2.49464	2.232e-06
Glyma.15G157100	Cellulose metabolic process	-2.93213	0.0003117
Glyma.17G072200	Cellulose metabolic process	-3.01479	0.004428
Glyma.02G235900	EXP	9.27864	0.0002728
Glyma.12G203600	EXP	8.33147	0.0002317
Glyma.14G203900	EXP	15.1553	0.0105074
Glyma.18G260900	EXP	6.99639	0.0395824
Glyma.11G096700	EXP	-2.95739	8.621e-08
Glyma.03G132900	GH17	-3.18117	0.032998
Glyma.14G020000	GH17	-2.93736	0.004062
Glyma.05G133400	GH28	-110.032	3.792e-08
Glyma.15G179500	GH28	-3.91989	0.0100412
Glyma.08G193500	GH35	2.19525	0.011695
Glyma.02G051700	GH35	3.01628	0.009151
Glyma.09G208300	XTH	-2.72039	0.001308
Glyma.11G193600	XTH	-7.57267	0.0001187
Glyma.12G080100	XTH	-20.8567	9.328e-07
Glyma.17G065300	XTH	-17.485	2.246e-07
Glyma.10G227700	Yieldins	-2.07167	0.0387487
Glyma.15G015100	Yieldins	-3.3246	1.878e-11
aEXP = Expansins, XTH = Xyloglucan endotransglucosylases/hydrolases, GH= glucose hydrolyase
bPositivevalues indicate up-regulation of gene in plant, and negative value indicate down-regulation of gene in plant compared to control.

## Sheet: Imid.
Feature ID	Descriptiona	Fold changeb	FDR p-value
Glyma.02G007400	Cell wall organization or biogenesis	-8.11753	2.315e-12
Glyma.17G030700	Cell wall organization or biogenesis	-12.0393	2.676e-13
Glyma.01G014000	Cellulose metabolic process	-4.13169	0.000107
Glyma.10G223500	Cellulose metabolic process	-2.43875	6.712e-06
Glyma.11G096700	EXP	-4.35395	2.923e-15
Glyma.14G020000	GH17	-3.08706	0.001206
Glyma.05G133400	GH28	-7.6281	9.493e-05
Glyma.09G208300	XTH	-2.52356	0.001627
Glyma.17G065300	XTH	-30.4355	6.18e-09
Glyma.15G015100	Yieldins	-3.23935	2.353e-11
Glyma.10G227700	Yieldins	-3.72815	4.586e-06
aEXP = Expansins, XTH = Xyloglucan endotransglucosylases/hydrolases, GH= glucose hydrolyase
bPositivevalues indicate up-regulation of gene in plant, and negative value indicate down-regulation of gene in plant compared to control.

## Sheet: Spider mite
Feature ID	Descriptiona	Fold changeb	FDR p-value
Glyma.03G132900	GH17	-2.09173	0.0141652
Glyma.05G138700	XTH	2.54607	2.653e-06
Glyma.15G023800	GH35	5.72171	0.0006554
Glyma.17G042900	PAE	4.12199	0.0310029
Glyma.18G291500	GH17	2.67197	1.039e-08
aXTH = Xyloglucan endotransglucosylases/hydrolases, GH= glucose hydrolyase, PAE=Pectinacetylesterases
bPositivevalues indicate up-regulation of gene in plant, and negative value indicate down-regulation of gene in plant compared to control.

## Sheet: Thiam.+spider mite
Feature ID	Descriptiona	Fold changeb	FDR p-value
Glyma.05G138700	XTH	2.993	6.349e-07
Glyma.06G075100	GH17	3.69091	0.0127653
Glyma.11G253900	XTH	2.29027	0.033398
Glyma.15G023800	GH35	7.08777	3.932e-06
Glyma.18G291500	GH17	2.91413	1.317e-05
Glyma.19G213400	GH28	4.28856	0.0369533
Glyma.12G156600	Yieldins	-4.65218	0.0369606
aXTH = Xyloglucan endotransglucosylases/hydrolases, GH= glucose hydrolyase
bPositivevalues indicate up-regulation of gene in plant, and negative value indicate down-regulation of gene in plant compared to control.

## Sheet: Imid. +spider mite
Feature ID	Descriptiona	Fold changeb	FDR p-value
Glyma.05G138700	XTH	2.76282	0.0009678
Glyma.06G302300	XTH	2.90019	0.0161845
Glyma.11G096700	EXP	3.77629	0.0004905
Glyma.13G316200	GH17	3.43271	0.0009062
Glyma.18G291500	GH17	7.49799	5.238e-07
Glyma.12G156600	Yieldins	-11.1938	0.001386
aEXP = Expansins, XTH = Xyloglucan endotransglucosylases/hydrolases, GH= glucose hydrolyase
bPositivevalues indicate up-regulation of gene in plant, and negative value indicate down-regulation of gene in plant compared to control.
